# Supplementary material for: Clinical Insights and Future Prospects: A Comprehensive Narrative Review on Immunomodulation Induced by Electrochemotherapy
Source: Curr Oncol. 2024 Oct 21;31(10):6433–44. doi: 10.3390/curroncol31100478 (PMC11506219; doi:10.3390/curroncol31100478)
Supplement: Supplementary file 1 [file curroncol-31-00478-s001.zip]

Archive with 1 entries (1 files):
- curroncol-3174052-supplementary.pdf
